# Supplementary material for: Causes for Medical Errors in Obstetrics and Gynaecology
Source: Healthcare (Basel). 2023 Jun 2;11(11):1636. doi: 10.3390/healthcare11111636 (PMC10253036; doi:10.3390/healthcare11111636)
Supplement: Supplementary file 1 [file healthcare-11-01636-s001.zip]

Archive with 1 entries (1 files):
- healthcare-2336560-supplementary.xlsx
