# Supplementary material for: Causes for Medical Errors in Obstetrics and Gynaecology
Source: Healthcare (Basel). 2023 Jun 2;11(11):1636. doi: 10.3390/healthcare11111636 (PMC10253036; doi:10.3390/healthcare11111636)
Supplement: Supplementary file 1 [file healthcare-11-01636-s001.zip › healthcare-2336560-supplementary.xlsx]

## Sheet: Summary of findings
Author	Title	Year	Country	Study setting	Study design	Study population	Study size	Results	Hospital level - factors	conclusion
Aibar	Patient safety and adverse events related with obstetric care	2014	Spain	41 hospitals	Retrospective cohort based on medical record reviews	women admitted to the obstetric departments	816	Of the 816 patients, 153 had at least one warning criterion according to the MRF1 screening guide. Review of the medical records of these women disclosed that 40 had at least one complication during their hospitalization. In 42 cases, a patient safety incident was recorded (5 incidents and 37 AE). Possible AEs were identified in the medical records of 37 women, and in 29, the AE was considered to…	Peripheral venous catheter, closed bladder catheter.	Opportunities to prevent obstetric AE were present in 56.3 % of all cases. Other risk factors that should be considered are system related factors characteristic of obstetric care but that were not recorded in the present study. We were unable to show that any of the factors we analyzed were significantly associated with the occurrence of AE
Aikpitanyi	Maternal death review and surveillance: The case of Central Hospital, Benin City, Nigeria	2019	Nigeria	1 hospital	Cross sectional study, based on medical record reviews	All maternal deaths that occurred at the facility from October 2017 to May 2019 were included in this study.	18	The main medical causes identified in the 18 maternal deaths were obstetric hemorrhage (n=10), pulmonary embolism (n=2), post partum sepsis (n=2), ruptured uterus (n=2), eclampsia (n=1), anemic heart failure (n=1). Background factors that contributed were: bottlenecks in the hospital, factors associated with the women and their families.	Contributory facility-based factors: 33.3% non-availability of blood products 27,8% delay in commencing treatment - 11.1% non-functional ICU - 11.1% lack of skilled manpower - 11.1% lack of essential emergency drugs - 5.6% delay in deciding to refer patients	The recommendations included ensuring the increased availability of blood and blood products, the recruitment and re-training of staff, improvement of the intensive care unit, public health education of women and their relatives, and engagement with TBAs and referring hospitals to ensure early referral of women in difficult situations. The committee also recommended that the Central hospital sign…
Benimana	Preventability of maternal near miss and mortality in Rwanda: A case series from the University Teaching Hospital of Kigali (CHUK)	2018	Rwanda	1 (university teaching) hospital	Retrospective cohort study based on medical record reviews	Patients were included in the study if they met the WHO criteria for `near misses'	121	Overall, 65% of all maternal near misses and 10% of maternal deaths were considered preventable. Among the most common causes of maternal near miss and mortality, hemorrhage-related conditions were considered preventable in 47% of cases, infectious causes were considered preventable in 25% of cases and 11% of hypertensive disorders were deemed preventable. Delays within the facility (diagnostic a…	Delays within the facility (diagnostic or therapeutic) and human errors or mismanagement. Also delayed or lacking supplies (blood and medication) and equipment were responsible.	Failure of recognition of the acute problem is one factor that may contribute to facility level delays. This work highlights the importance of strengthening health systems; providers and patient education to further reduce maternal near misses and deaths. Doctors and health providers in district hospitals should continue to receive continuing education supervision, and feedback from referral hosp…
Carvalho	Delays in obstetric care increase the risk of neonatal near-miss morbidity events and death: a case-control study	2020	Brazil	referral hospital for high risk pregnancy	Case control study	neonates meeting the near-miss criteria of 5-min Apgar <7, weight <1500g, gestational age <32 weeks, use of mechanical ventilation or congenital malformation and 284 controls without the near-miss criteria	142 cases (selected using the neonatal near-miss criteria) and 284 controls	Of the 4929 births, 392 newborns met at least one of the neonatal near-miss criteria. The sample included 142 cases and 284 controls selected using a specific interview with the three delay variables	Among the three delay variables, absent or inadequate prenatal care and difficult access due to a lack of specialized services (second delay) and improper conduct with patient (third delay table 3)	A clear association was found among the occurrence of delays in accessing obstetric care and near-miss events and neonatal death. The most frequent delays were absent or inadequate prenatal care, delay accessing healthcare due to a lack of specialized service, and improper conduct with the patient.
David	Maternal near miss and maternal deaths in Mozambique: a cross-sectional, region-wide study of 635 consecutive cases assisted in health facilities of Maputo province	2014	Mozambique	5 health facilities offering comprehensive emergency obstetric care (CEmOC)	Cross sectional study, based on medical record reviews and interviews	Two groups of patients were enrolled (augh-dec 2008) using an exhaustive sampling approach. Firstly, pregnant women admitted in the labor ward or in the gynecology emergency ward, surviving the near miss event. Secondly, pregnant or puerperal women suffering a maternal death.	Out of 27,916 live births, 564 near miss cases and 71 maternal deaths were identified	The 3rd type of delay, was identified in 69.7% of the in interviews: delays in transfer and treatment together with various forms of substandard care such as lack of blood derivates (42.0%) and unavailable operating room (35.0%). More than one fourth of near misses reported no initial treatment within the first 30 minutes after arrival.	Third delay (69.7%), delays in transfer and substand care (42.0%) and unavailable operating room (35.0%).	The second and third most common indicators reported were “records/results” and “staff communication.” In fact, these are both issues relating to communication among the health care team, which has previously been noted to be a major modifiable problem affecting the quality of health care
Florea	The Ottawa Hospital Quality Incident Notification System for Capturing Adverse Events in Obstetrics	2010	Canada	birthing unit in the hospital	Cross sectional study	reported incidents within a quality incident notification form	578	During the 12 month study period the total number of quality indicators captured was 578. The most commons was ''neonatal near miss'' with 89 (15.4%) of the reports. The second most common indicator was ''records/results'' with 84 (14.5%). This represented lack of access to important patient records or results, This third most common indicator was ''staff communication'' with 58 (10%) reports. Th…	Environmental factors 246 (42.6); protocol 34 (5,9); nursing resources 1 (0,2); physician resources 10 (1,7); other personnel 4 (0.7); patient volume/equity 0; equipment's/resources 40 (6,9); records/results 84 (14,5); staff communication 58 (10,0); patient/family communication 9 (1,6); delay 6 (1,0)	Although our online reporting system seems to capture a lower incident rate, we did find the same ratio of total adverse events to avoidable adverse events (2:1) as in our previous study. Future steps to increase the reporting rate include providing more staff education, encouraging participation of all members of the health care team in the enhancement of patient safety, and providing regular re…
Habte	Determinants of maternal near miss among women admitted to maternity wards of tertiary hospitals in Southern Ethiopia, 2020: A hospital-based case-control study	2021	Ethiopia	five selected tertiary hospitals	case control study, based on medical record reviews	women admitted to hospitals during pregnancy, childbirth or 42 days following termination of pregnancy who met at least one of the WHO near miss criteria. Controls: women who were admitted during pregnancy, childbirth, or 42 dates following termination of pregnant and discharged without severe obstetric complications.	322 (81 cases and 241 controls)	Severe postpartum hemorrhage (50.6%) and sepsis (23.4%) were the most common reasons for admission of cases. Lack of ANC [AOR = 3.25; 95%CI: 2.21,7.69], prior history of Cesarean section [AOR = 3.53; 95%CI:1.79,6.98], delaying more than 60 minute to access final place of care [AOR = 3.21; 95%CI:1.61,6.39], poor practice of Birth preparedness and complication readiness (BPCR) [AOR = 3.31; 95%CI:1.…	In the current study, one of the factors positively associated with MNM is birth preparedness and complication readiness. In women with poor birth preparedness and complication readiness (BPCR) plan, the risk of maternal near was 3.3 times higher compared to a well-prepared one [AOR = 3.31; 95% CI: 1.50, 7.29]. Third delay table 5.	In the current study, the lack of ANC, prior history of Cesarean section, delaying more than 60 minutes to reach the final place of care, poor BPCR practice, and history of pre-existing medical conditions were established as determinants of a maternal near-miss
Haddad	Applying the maternal near miss approach for the evaluation of quality of obstetric care: a worked example from a multicenter surveillance study	2014	Brazil	27 referral hospitals	Cross sectional study, based on medical record reviews	Women admitted to the obstetric departments	9555	9555 women had severe pregnancy complications, with 770 near miss cases and 140 maternal deaths.	Quality of medical care: absence of blood products - lack of medication - difficulty in communication between hospital and regulatory center - lack of trained staff - difficulty in monitoring - delay in referral/transfer of the case / delay in diagnosis / delay in starting treatment - improper management of the case	The use of this specific tool for mortality prediction may contribute to the analysis of obstetric health systems and identification of weaknesses. Furthermore, it may help to strengthen these systems, with an effective reduction in deaths.
Huner	Preventable Adverse Events in Obstetrics—Systemic Assessment of Their Incidence and Linked Risk Factors	2022	Germany	single university hospital	Cohort study	births in 2018	3351	After applying the defined criteria, obstetric AEs were identified in 659 cases (23.00% of all reviewed records) using the list of criteria. A total of 88 cases (13.35% of all cases with AEs and 3.07% of all reviewed records) had pAEs. These pAEs were categorized as peripartum therapeutic delay (e.g., delayed intervention at birth, delayed intervention for postpartum hemorrhage), diagnostic error…	Figure 1 - organizational errors - examples described in conclusion	Systemic constraints which may be related to all categorized preventable adverse events in this study, such as organizational error, can be caused by inadequate staffing, frequent staff turnover, or equipment that can be optimized, are not the responsibility of the task teams. A further approach could be a continuous training that is routinely implemented in the obstetric setting. In particular, …
Iwuh	Maternal near-miss audit in the Metro West maternity service, Cape Town, South Africa: A retrospective observational study	2018	South-Africa	Metro West maternity service - This service includes nine primary care maternity facilities (midwife obstetric units), which refer all complicated maternal cases to two secondary hospitals, New Somerset Hospital and Mowbray Maternity Hospital, or to the maternity center at the tertiary hospital, Groote Schuur Hospital (GSH).	Cross sectional study, based on medical record reviews	maternal near miss during 6 months in 2014	112 near-misses and 13 maternal deaths were identified	For most of the cases (81.3%) there was no avoidable administrative factor - for the others, factors included: lack of information / transport problems / delay in initiating care due to overburdened services / lack of accessible healthcare facilities / lack of available healthcare provision / lack of appropriately trained staff	Substandard care was the most common healthcare provider related factor at secondary level hospitals. Other factors included: - not managed at the level of care that was needed / lack of information / initial assessment / problem recognition / delay in referring / managed at inappropriate level / monitoring problems / wrong diagnosis	The most common conditions resulting in near-misses were obstetric haemorrhage, hypertensive disorders and pregnancy-related sepsis, but the mortality index for these conditions were low, reflecting good quality of care and referral mechanisms for these conditions. The mortality index for non-pregnancy-related infections, medical/surgical conditions and acute collapse were much higher, suggesting…
Jensen	Noise as a risk factor in the delivery room: A clinical study	2019	Denmark	two Danish hospitals: a university hospital and a regional hospital.	Cross sectional study, based on video recordings	obstetric teams managing real-life patients with major postpartum hemorrhage	96	The teams who had not been exposed to noise had a 91.3% (95%CI; 72.0–98.9) chance of high clinical performance, whereas this chance was only 58.9% (95%CI; 46.8–70.3) for exposed teams. The chance of high clinical performance decreased with the duration of noise	Noise reduction can be considered to support optimal performance and patient care during obstetric emergencies	In this study was found that teams who had not been exposed to noise above 90 dB SPL had a 91.3% chance of high clinical performance, whereas this figure was only 58.9% for the noiseexposed teams. Typical sources of high noise levels were cupboard doors slamming, metal instruments being dropped or the mother or baby crying. our study suggests that high noise levels reduce clinical performance in …
Johansen	An evaluation by the Norwegian Health Care Supervision Authorities of events involving death or injuries in maternity care	2018	Norway	we collected materials on all cases related to obstetric care that were investigated by the Offices of the County Governors and the Norwegian Board of Health Supervision between 1 January 2009 and 31 December 2013.	cross sectional study, based on medical record reviews and interviews	Cases investigated by supervision authorities during 2009-2013 in obstetrics	338 / 207	Among the identified cases involving serious errors in the provision of health care, 56% were due to system errors.	The frequency of health service failure in different categories such as surveillance (36%), diagnostics (18%), teamwork (14%), administration of medication (11%), operative delivery (9%), documentation (5%), resuscitation (2%)	In this study was found that 1 in 1000 births in Norway was investigated by the supervision authorities, and that most adverse events were reported by patients and relatives. This finding indicated that hospitals could improve their routines for reporting to the central authorities when an adverse event occurs. According to the assessment of the Norwegian supervision authorities, most adverse eve…
Johansen	How common is substandard obstetric care in adverse events of birth asphyxia, shoulder dystocia and postpartum hemorrhage? Findings from an external inspection of Norwegian maternity units	2020	Norway	two large, four medium and six small maternity units in Norway	Case control study, based on medical record reviews	adverse events during birth	524 cases	Figure 1 shows the number of events in which there was a breach in the standard of care. A major part was due to delayed delivery, caused either by a delay in the decision for operative delivery or an increased decision-to-delivery time. Failure in monitoring was due to lack of monitoring when indicated, or misinterpretation of the CTG and/or fetal electrocardiogram ST-analysis (STAN) registratio…	Figure 1 - Lack of or misinterpreted fetal monitoring. / Failure in collaboration between midwife and physician. /Failure in operative delivery. Incorrect medication / Lack of clinical examination	This study showed a prevalence of adverse events due to birth asphyxia, shoulder dystocia or severe PPH of 3.0%. Review of these adverse events showed a breach in the standard of care in 56.2% and failure in both care and documentation in 25% of cases. Almost half of the institutions did not follow national recommendations regarding teaching and practical training of their healthcare professional…
Kalisa	Maternal near miss and quality of care in a rural Rwandan hospital	2016	Rwanda	One District hospital	Cross sectional study	Pregnant women admitted to the hospital and their babies.	3979	The commonest conditions contributing to maternal near miss were severe hemorrhage (n = 49; 57 %), but with mortality index (MI) 5.8 % (95 % CI 1.5–15.7). Severe hypertensive disorders was the second main cause of morbidity (n = 27; 31.4 %) with MI 13 % (95 % CI 4.1–31.1). Eclampsia (n = 4/13; 30.7 %) was the leading cause of maternal mortality, while sepsis/peritonitis following cesarean section…	Described in results	Factors that are described concern mainly on patient level and before admission to the clinic.
Kasahun	Predictors or maternal near miss among women admitted in Gurage zone hospitals, South Ethiopia 2018: a case control study	2018	Ethiopia	5 hospitals of Gurage Zone in South Ethiopia	Case control study	Pregnant and postpartum (first 42 days) women admitted in one of five hospitals in the Gurage Zone	229	Third delay: the median time taken to get clinical interventions among controls was 4.6 h after admission and the median time taken to get clinical interventions among cases was 50 min after admission.	Described in results	Timely health care seeking behavior of women is uncommon in the study area. Consequently, considerable number of women are developing severe acute maternal morbidities that can be easily addressed had it been managed timely. The effect of the aforementioned behavioral problem is fueled by long distance travel to reach health facility, lack of transport and delayed referral to most appropriate hea…
Kulkarni	Prospective observational study of near-miss obstetric events at two tertiary hospitals	2016	India	Two tertiary hospitals	Cross sectional study	Pregnant and postpartum (first 42 days) women admitted to one of the two tertiary hospitals	884	Of the difficulties patients reported encountering while in hospital, the most commonly reported were an unavailability of laboratory tests, reported by 146 (16.6%) individuals and a lack of availability of drugs, reported by 113 (12.9%) patients (Table 5).	Described in results	Factors that are described concern mainly on patient level and before admission to the clinic.
Mahmood	Root-cause analysis of persistently high maternal mortality in a rural district of Indonesia	2018	Indonesia	District department of health (nationwide)	Cross sectional study, based on medical record reviews	Maternal death cases	30	In all 30 deaths personnel factor played a role. The analysis revealed that inadequate knowledge and skills of staff, both in primary care and in hospitals, and failure to follow best practice were the major factors contributing to these deaths. Inadequate knowledge and skills and failure to follow best practices were evident in all three indirect deaths and played a role in 75% of direct deaths …	In 28/30 (93%) of total deaths, organization was a contributing factor. Main contributors within this factor were: inadequate access to senior clinical staff, failure/delay in emergency response, delay in procedures and lack of policy, protocol and guidelines. For personnel this was in 100% of the cases. Main contributors were: lacking knowledge and skills, delay in emergency response, failure to…	This study focused on assessing the factors causing poor outcomes and deaths despite improved coverage of healthcare services, highlighting the urgent need of improving quality and addressing organizational factors. There is an urgent need for a shift in focus to quality of care through knowledge, skills, and support for consistent application of protocols, making essential services available, ef…
Mawarti	Maternal care quality in near miss and maternal mortality in an academic public tertiary hospital in Yogyakart, Indonesia: a retrospective cohort study	2017	Indonesia	Tertiary hospital	retrospective cohort study based on medical record reviews	All women who gave birth between Feb. 2011 and sept 2012	114	There were difference in timeliness between maternal death and near miss group. The triage response time, obstetrics resident respons time, ICU waiting time were all longer in the group with maternal death cases. Also the length of stay in ICU and length of stay in emergency were all longer.	Described in results	The near misses had relatively received better quality of care compared to the maternal deaths. The near misses had received faster response time and better treatments. Timely referral systems enabled benefits to prevent maternal death.
Mulungo	Self-reported continuity and coordination of antenatal care and its association with obstetric near miss in Uasin Gishu county, Kenya	2023	Kenya		Cross sectional study	Postnatal mothers in the refferal hospital within 42 days of delivery with near-misses (based on WHO criteria) and controls	211 (99 cases and 112 controls)	The strongest predictor of a near miss is the presence of at least one non-life-threatening morbidity in pregnancy. Near-miss survivors have a statistically significant lower continuity indices compared to controls (COC 0.70 (0.55-0.75, p=0.027) and MCOC 0.62 (0.55-0.72, p=0.034)). There is no difference between the groups in the number of ANC visits.	Near-miss survivors had statistically significant lower continuity indices as compared to those without near miss (COC 0.70 vs 0.80 and MCOC 0.62 vs 0.73).	The presence of a non-life-threatening condition in pregnancy is the most important predictor of the occurrence of a near miss. Obstetric near miss cases have lower longitudinal continuity indices in bivariate analyses. It also appears that expectant mothers perceive that their care is not well coordinated across levels. This implies a need for providers to strengthen coordination, maybe through …
Nasorro	Maternal Deaths due to Obstetric Hemorrhage in Dodoma Regional Referral Hospital, Tanzania	2020	Tanzania	Dodoma Regional Referral Hospital	Retrospective cohort, based on medical record reviews	all files of women who had died of obstetric hemorrhage	23	During the study period, 18,296 women gave birth at DRRH (8,722 in 2018 and 9,574 in 2019). +ere was a total of 61 maternal deaths in the same period, 34 in 2018 and 27 in 2019. Eleven (32%) and 12 (44%) maternal deaths were due to hemorrhage in 2018 and 2019, respectively	Delayed referral from another facility was the leading contributing factor to the deaths 6 (26%) followed by delay in managing uterine atony 4 (17%) and inadequate preparation in patients with possibility of developing postpartum hemorrhage 4 (17%)	The findings in this study call for improving the quality of care of facilities referring women to DRRH by building capacity of health care providers through mentorship and other forms of training to enable them manage obstetric hemorrhage and provide early referral when needed. It is of great importance to mentor and supervise the lower cadre health care providers (intern doctors and nurses) at …
Neogi	Risk factors for stillbirths: how much can a responsive health system prevent?	2018	India	Health Management Information System (nation wide data collection)	Case control study	Maternal death cases	1200 (400 cases and 800 controls)	Health systems related risk factors with stillbirths: untreated hypertension during pregnancy, longer than 10 min take to attend to pregnant women when they reach facilities for delivery and presence of any complication during labour that warrants treatment.	Described in results	A strong health system with a good coverage of basic antenatal care and timely institution of emergency obstetric services can avert a significant proportion of stillbirths in similar settings. A good quality antenatal care package can improve compliance, and detect complications early during pregnancy for timely action. Certain unwarranted complications that may occur during the last trimester o…
Saucedo	Delivery Hospital Characteristics and Postpartum Maternal Mortality: A National Case–Control Study in France	2020	France	Confidential Enquiry on Maternal Deaths	Case control study	all 2007–2009 postpartum maternal deaths from the national confidential enquiry and a 2010 national representative sample of patients	147 cases and 14639 controls	Case women in group A (postpartum maternal death due to prepartum conditions) had more frequent pregnancy complications, prepartum cesarean deliveries, and preterm deliveries, and more often gave birth in hospitals with a 24/7 on-site anesthesiologist or obstetrician, in level 3 hospitals, hospitals with >2000 annual deliveries, and in teaching hospitals. Conversely, the risk of postpartum matern…	the risk of postpartum maternal death from PPH was higher for deliveries in hospitals without a 24/7 onsite anesthesiologist	After adjustment for the variations between centers in women’s baseline risk profiles and for potential confounders, the risk of postpartum maternal death from complications occurring during or after delivery, in particular due to PPH, was higher in deliveries in for profit hospitals. A lower risk of maternal death due to prepartum conditions was found in small and for profit hospitals.
Sayinzoga	Maternal death audit in Rwanda	2016	Rwanda	Ministry of health (nationwide data collection)	Retrospective cohort study	Maternal death cases	987	Factors related to provision of substandard care were identified for 61.1% of the cases.	Health system factors (61,1%): poor case management / delay to refer the patient at high level / lack of skilled staff / insufficient diagnostic means / inadequate monitoring of labour and/or use of partograph / delay to recognize the complication / insufficient follow up in post-operative period / delay of the ambulance to reach the health center / no respect of asepsis / insufficient follow-up …	The facility-based maternal death audit approach has helped hospital teams to identify direct and indirect causes of death, and their contributing factors, and to make recommendations for actions that would reduce the risk of reoccurrence. Rwanda can complement maternal death audits with other strategies, in particular confidential enquiries and near-miss audits, so as to inform corrective measur…
Sorensen	Substandard emergency care	2010	Tanzania	regional hospital	case control study, based on medical record reviews and interviews	Maternal death cases	62	74% substandard care	In 74% of reviewed cases that has been major substandard care, which means that without delay the maternal death would probably have been avoided. In the interviews, professionals gave the following causes: staff not available, training of staff insufficient.	The confidential enquiry (CE) identified substandard care in three of four maternal deaths assessed, and identified significantly more cases than maternal death audits over the same time period. It is suggested that quality assurance of emergency obstetric care might be strengthened by supplementing internal MDA with external CE.
Wasim	Maternal near-miss, mortality and their correlates at a tertiary care hospital	2021	Pakistan	tertiary care hospital	cross-sectional study	all near-miss cases admitted in the gynecology department	344(3.2%) complications resulting in 305(2.8%) near-miss cases and 29(0.3%) maternal deaths.	Of the 10,739 live births, there were 344(3.2%) complications resulting in 305(2.8%) near-miss cases and 29(0.3%) maternal deaths. Frequency of near miss was 28.4 per 1000 live births and the ratio between maternal mortality and near-miss cases was 1:10.5.	table 1 - third delay 21.3% in near miss cases and 13,79 in maternal mortality. The third delay is due to inadequacies in diagnosis, blood arrangement and overburdened ICU at tertiary care facilities.	Hemorrhage and hypertensive disorder were found to be the most common causes of maternal near-miss cases. Proper management in terms of blood transfusion and ICU admissions saved lives. Antenatal care and addressing the first two delays in seeking medical advice can reduce maternal mortality. NMCRs should be essential part of any healthcare system.
Zewde	Quality and timeliness of emergency obstetric care and its association with maternal outcome in Keren Hospital, Eritrea	2022	Eritrea	single hospital	Case control study	All severe maternal outcomes (maternal death and maternal near miss cases, and control cases)	701 (210 cases of severe maternal outcome (39 maternal deaths, 171 MNM) and 491 controls).	The following process indicators showed statistically significant association with severe maternal outcome: uterotonics for the treatment of hemorrhage, prophylactic antibiotics before ceasarean section and laparotomy within 3 hours of hospital stay for uterine rupture.	69% of women experienced at least one type of third delay. Compared to the control group, women with severe maternal outcomes were more likely to delay in refferal (OR 2.23), triage (OR4.01), seeing an obstetrician (OR 2.86), receiving a definitive treatment (OR 4.93) . The following factors are associaties with severe maternal outcome: lack of supplies and equipment (OR 2.98), inappropriate mana…	Most incidents of substandard and delayed care were due to insufficiency of medical staff, inadequacy of drugs and equipment, and unavailability of standard management protocol.
